# Supplementary material for: In Vitro Evaluation of Antimicrobial Amyloidogenic Peptides for the Treatment of Early and Mature Bacterial Biofilms
Source: Int J Mol Sci. 2025 Sep 9;26(18):8767. doi: 10.3390/ijms26188767 (PMC12470154; doi:10.3390/ijms26188767)
Supplement: Supplementary file 1 [file ijms-26-08767-s001.zip]

Archive with 3 entries (3 files):
- Supplementary S1.xlsx
- Supplementary S2.pdf
- Supplementary S3.pdf
