# Supplementary material for: In Vitro Evaluation of Antimicrobial Amyloidogenic Peptides for the Treatment of Early and Mature Bacterial Biofilms
Source: Int J Mol Sci. 2025 Sep 9;26(18):8767. doi: 10.3390/ijms26188767 (PMC12470154; doi:10.3390/ijms26188767)
Supplement: Supplementary file 1 [file ijms-26-08767-s001.zip › Supplementary S1.xlsx]

## Sheet: Liquid medium
		MRSA		S. aureus		E. coli		P. aureginosa						MRSA		S. aureus		E. coli		P. aureginosa					MRSA	S. aureus	E. coli	P. aureginosa
R23I_T	0.01 mg/ml	1.275	1.246	0.979	0.952	0.807	0.828	0.95	0.783			R23I_T	0.01 mg/ml	1.223	1.194	0.927	0.9	0.766	0.787	0.909	0.742		R23I_T	0.01 mg/ml	1.2085	0.9135	0.7765	0.8255		0.0205061	0.0190919	0.0148492	0.118087
	0.1 mg/ml	1.246	1.25	0.934	0.934	0.741	0.732	0.614	0.585				0.1 mg/ml	1.195	1.199	0.883	0.883	0.698	0.689	0.571	0.542			0.1 mg/ml	1.197	0.883	0.6935	0.5565		0.00282843	0	0.00636396	0.0205061
	1 mg/ml	0.974	0.97	0.841	0.824	0.704	0.72	0.679	0.733				1 mg/ml	0.923	0.919	0.79	0.773	0.662	0.678	0.637	0.691			1 mg/ml	0.921	0.7815	0.67	0.664		0.00282843	0.0120208	0.0113137	0.0381838
	10 mg/ml	0.71	0.926	0.997	0.971	1.055	1.049	0.432	0.415				10 mg/ml	0.643	0.859	0.93	0.904	0.932	0.926	0.309	0.292			10 mg/ml	0.751	0.917	0.929	0.3005		0.152735	0.0183848	0.00424264	0.0120208
R23L_P	0.01 mg/ml	1.276	1.282	0.909	0.952	0.86	0.798	1.069	0.671			R23L_P	0.01 mg/ml	1.224	1.23	0.857	0.9	0.82	0.758	1.029	0.631		R23L_P	0.01 mg/ml	1.227	0.8785	0.789	0.83		0.00424264	0.0304056	0.0438406	0.281428
	0.1 mg/ml	1.199	1.19	0.96	0.976	0.708	0.718	0.841	0.66				0.1 mg/ml	1.148	1.139	0.909	0.925	0.668	0.678	0.801	0.62			0.1 mg/ml	1.1435	0.917	0.673	0.7105		0.00636396	0.0113137	0.00707107	0.127986
	1 mg/ml	0.986	0.987	0.78	0.863	0.543	0.531	0.709	0.631				1 mg/ml	0.93	0.931	0.724	0.807	0.474	0.462	0.64	0.562			1 mg/ml	0.9305	0.7655	0.468	0.601		0.000707107	0.0586899	0.00848528	0.0551543
	10 mg/ml	0.991	1.041	0.908	0.843	0.302	0.246	0.412	0.413				10 mg/ml	0.601	0.651	0.518	0.453	0.046	-0.01	0.156	0.157			10 mg/ml	0.626	0.4855	0.018	0.1565		0.0353553	0.0459619	0.039598	0.000707107
V31K_T	0.01 mg/ml	1.277	1.249	0.935	0.904	0.743	0.722	0.544	0.77			V31K_T	0.01 mg/ml	1.226	1.198	0.884	0.853	0.702	0.681	0.503	0.729		V31K_T	0.01 mg/ml	1.212	0.8685	0.6915	0.616		0.019799	0.0219203	0.0148492	0.159806
	0.1 mg/ml	1.225	1.205	0.873	0.854	0.712	0.712	0.88	0.672				0.1 mg/ml	1.174	1.154	0.822	0.803	0.671	0.671	0.839	0.631			0.1 mg/ml	1.164	0.8125	0.671	0.735		0.0141421	0.013435	0	0.147078
	1 mg/ml	1.105	1.078	0.765	0.934	0.709	0.678	0.67	0.742				1 mg/ml	1.048	1.021	0.708	0.877	0.658	0.627	0.619	0.691			1 mg/ml	1.0345	0.7925	0.6425	0.655		0.0190919	0.119501	0.0219203	0.0509117
	10 mg/ml	1.106	1.009	1.031	0.816	0.719	0.696	1.01	0.612				10 mg/ml	1.009	0.912	0.934	0.719	0.672	0.649	0.963	0.565			10 mg/ml	0.9605	0.8265	0.6605	0.764		0.0685894	0.152028	0.0162635	0.281428
R44K_S	0.01 mg/ml	1.269	1.253	0.927	0.997	0.788	0.757	0.509	0.781			R44K_S	0.01 mg/ml	1.221	1.205	0.879	0.949	0.747	0.716	0.468	0.74		R44K_S	0.01 mg/ml	1.213	0.914	0.7315	0.604		0.0113137	0.0494975	0.0219203	0.192333
	0.1 mg/ml	1.074	1.049	0.928	0.91	0.696	0.689	0.554	0.805				0.1 mg/ml	1.024	0.999	0.878	0.86	0.655	0.648	0.513	0.764			0.1 mg/ml	1.0115	0.869	0.6515	0.6385		0.0176777	0.0127279	0.00494975	0.177484
	1 mg/ml	0.961	0.928	0.915	0.94	0.555	0.538	0.724	0.672				1 mg/ml	0.899	0.866	0.853	0.878	0.441	0.424	0.61	0.558			1 mg/ml	0.8825	0.8655	0.4325	0.584		0.0233345	0.0176777	0.0120208	0.0367696
	10 mg/ml	1.36	1.391	1.417	1.406	0.545	0.507	0.599	0.594				10 mg/ml	0.401	0.432	0.458	0.447	0.041	0.003	0.095	0.09			10 mg/ml	0.4165	0.4525	0.022	0.0925		0.0219203	0.00777817	0.0268701	0.00353553
R44K_P	0.01 mg/ml	1.274	1.281	1.008	1.003	0.828	0.814	0.666	0.63			R44K_P	0.01 mg/ml	1.226	1.233	0.96	0.955	0.788	0.774	0.626	0.59		R44K_P	0.01 mg/ml	1.2295	0.9575	0.781	0.608		0.00494975	0.00353553	0.00989949	0.0254558
	0.1 mg/ml	1.197	1.215	1.016	0.972	0.732	0.723	0.602	0.804				0.1 mg/ml	1.147	1.165	0.966	0.922	0.691	0.682	0.561	0.763			0.1 mg/ml	1.156	0.944	0.6865	0.662		0.0127279	0.0311127	0.00636396	0.142836
	1 mg/ml	1.061	1.063	0.951	0.886	0.763	0.713	0.622	0.807				1 mg/ml	0.995	0.997	0.885	0.82	0.697	0.647	0.556	0.741			1 mg/ml	0.996	0.8525	0.672	0.6485		0.00141421	0.0459619	0.0353553	0.130815
	10 mg/ml	1.214	1.224	1.148	1.087	0.982	0.998	0.378	0.369				10 mg/ml	0.806	0.816	0.74	0.679	0.698	0.714	0.094	0.085			10 mg/ml	0.811	0.7095	0.706	0.0895		0.00707107	0.0431335	0.0113137	0.00636396
V31K_S	0.01 mg/ml	1.265	1.277	1.042	0.951	0.746	0.747	0.586	0.71			V31K_S	0.01 mg/ml	1.2	1.212	0.977	0.886	0.706	0.707	0.546	0.67		V31K_S	0.01 mg/ml	1.206	0.9315	0.7065	0.608		0.00848528	0.0643467	0.000707107	0.0876812
	0.1 mg/ml	1.149	1.145	0.974	1.002	0.694	0.708	0.785	0.852				0.1 mg/ml	1.091	1.087	0.916	0.944	0.661	0.675	0.752	0.819			0.1 mg/ml	1.089	0.93	0.668	0.7855		0.00282843	0.019799	0.00989949	0.0473762
	1 mg/ml	1.15	1.121	0.991	1.033	0.676	0.677	0.501	0.541				1 mg/ml	1.048	1.019	0.889	0.931	0.603	0.604	0.428	0.468			1 mg/ml	1.0335	0.91	0.6035	0.448		0.0205061	0.0296985	0.000707107	0.0282843
	10 mg/ml	1.396	1.386	1.648	1.674	0.342	0.309	0.511	0.48				10 mg/ml	0.929	0.919	1.181	1.207	0.085	0.052	0.254	0.223			10 mg/ml	0.924	1.194	0.0685	0.2385		0.00707107	0.0183848	0.0233345	0.0219203
I31K_P	0.01 mg/ml	1.262	1.276	0.919	0.916	0.768	0.753	0.652	0.558			I31K_P	0.01 mg/ml	1.212	1.226	0.869	0.866	0.727	0.712	0.611	0.517		I31K_P	0.01 mg/ml	1.219	0.8675	0.7195	0.564		0.00989949	0.00212132	0.0106066	0.066468
	0.1 mg/ml	1.238	1.264	0.845	0.833	0.749	0.75	0.846	0.839				0.1 mg/ml	1.186	1.212	0.793	0.781	0.708	0.709	0.805	0.798			0.1 mg/ml	1.199	0.787	0.7085	0.8015		0.0183848	0.00848528	0.000707107	0.00494975
	1 mg/ml	1.135	1.108	0.83	0.869	0.774	0.722	0.815	0.832				1 mg/ml	1.075	1.048	0.77	0.809	0.73	0.678	0.771	0.788			1 mg/ml	1.0615	0.7895	0.704	0.7795		0.0190919	0.0275772	0.0367696	0.0120208
	10 mg/ml	1.125	0.985	0.879	0.832	0.878	0.804	0.773	0.711				10 mg/ml	0.996	0.856	0.75	0.703	0.728	0.654	0.623	0.561			10 mg/ml	0.926	0.7265	0.691	0.592		0.0989949	0.033234	0.0523259	0.0438406
Meropenem	0.01 mg/ml	0.644	0.609	0.073	0.058	0.056	0.047	0.057	0.047			Meropenem	0.01 mg/ml	0.592	0.557	0.021	0.006	0.014	0.005	0.015	0.005		Meropenem	0.01 mg/ml	0.5745	0.0135	0.0095	0.01		0.0247487	0.0106066	0.00636396	0.00707107
	0.1 mg/ml	0.066	0.092	0.091	0.087	0.044	0.047	0.047	0.047				0.1 mg/ml	0.014	0.04	0.039	0.035	0.002	0.005	0.005	0.005			0.1 mg/ml	0.027	0.037	0.0035	0.005		0.0183848	0.00282843	0.00212132	0
	1 mg/ml	0.069	0.07	0.096	0.097	0.042	0.042	0.051	0.043				1 mg/ml	0.018	0.019	0.045	0.046	-0.001	-0.001	0.008	0			1 mg/ml	0.0185	0.0455	-0.001	0.004		0.000707107	0.000707107	0	0.00565685
	10 mg/ml	0.081	0.08	0.103	0.101	0.047	0.047	0.05	0.048				10 mg/ml	0.029	0.028	0.051	0.049	0.005	0.005	0.008	0.006			10 mg/ml	0.0285	0.05	0.005	0.007		0.000707107	0.00141421	0	0.00141421
Bacteria		1.232	1.257	0.92	0.908	0.757	0.745	0.539	0.535			Bacteria		1.18	1.205	0.868	0.856	0.707	0.695	0.489	0.485		DMSO 20%		1.1925	0.862	0.701	0.487		0.0176777	0.00848528	0.00848528	0.00282843
Blank		BHI	LB																						1.1925	0.862	0.701	0.487		0.0176777	0.00848528	0.00848528	0.00282843
пептид 1	0.01 mg/ml	0.052	0.041																						1.1925	0.862	0.701	0.487		0.0176777	0.00848528	0.00848528	0.00282843
	0.1 mg/ml	0.051	0.043																						1.1925	0.862	0.701	0.487		0.0176777	0.00848528	0.00848528	0.00282843
	1 mg/ml	0.051	0.042
	10 mg/ml	0.067	0.123
пептид 2	0.01 mg/ml	0.052	0.04
	0.1 mg/ml	0.051	0.04
	1 mg/ml	0.056	0.069
	10 mg/ml	0.39	0.256
пептид 4	0.01 mg/ml	0.051	0.041
	0.1 mg/ml	0.051	0.041
	1 mg/ml	0.057	0.051
	10 mg/ml	0.097	0.047
пептид 5	0.01 mg/ml	0.048	0.041
	0.1 mg/ml	0.05	0.041
	1 mg/ml	0.062	0.114
	10 mg/ml	0.959	0.504
пептид 6	0.01 mg/ml	0.048	0.04
	0.1 mg/ml	0.05	0.041
	1 mg/ml	0.066	0.066
	10 mg/ml	0.408	0.284
пептид 7	0.01 mg/ml	0.065	0.04
	0.1 mg/ml	0.058	0.033
	1 mg/ml	0.102	0.073
	10 mg/ml	0.467	0.257
пептид 8	0.01 mg/ml	0.05	0.041
	0.1 mg/ml	0.052	0.041
	1 mg/ml	0.06	0.044
	10 mg/ml	0.129	0.15
Меропенем	0.01 mg/ml	0.052	0.042
	0.1 mg/ml	0.052	0.042
	1 mg/ml	0.051	0.043
	10 mg/ml	0.052	0.042
		0.052	0.05
R23I_T (RKKRRQRRRGGGGVTDFGVFVEI)								R23L_P (RKKRRQRRRGGGGITDFGIFIGL)								V31K_T (VTDFGVFVEIGGGGSRQIKIWFQNRRMKWKK)								R44K_S (RKKRRQRRRGGGGVVVHINGGKFGGGGSRQIKIWFQNRRMKWKK)								R44K_P (RKKRRQRRRGGGGITDFGIFIGLGGGGSRQIKIWFQNRRMKWKK)								V31K_S (VVVHINGGKFGGGGSRQIKIWFQNRRMKWKK)								I31K_P (ITDFGIFIGLGGGGSRQIKIWFQNRRMKWKK)

## Sheet: Crystal violet (early stages)
		MRSA		S. aureus		E. coli		P. aureginosa					MRSA	S. aureus	E. coli	P. aureginosa				MRSA	S. aureus	E. coli	P. aureginosa
R23I_T	0.01 mg/ml	1.799	0.959	2.202	2.217	0.683	0.68	2.823	3.345		R23I_T	0.01 mg/ml	1.379	2.2095	0.6815	3.084		R23I_T	0.01 mg/ml	0.59397	0.0106066	0.00212132	0.36911
	0.1 mg/ml	1.776	1.587	2.096	1.937	0.716	0.522	2.777	2.991			0.1 mg/ml	1.6815	2.0165	0.619	2.884			0.1 mg/ml	0.133643	0.11243	0.137179	0.151321
	1 mg/ml	1.57	1.58	2.05	2.785	0.654	0.941	2.295	3.451			1 mg/ml	1.575	2.4175	0.7975	2.873			1 mg/ml	0.00707107	0.519723	0.20294	0.817415
	10 mg/ml	1.359	1.488	1.842	2.452	1.049	0.628	1.157	2.866			10 mg/ml	1.4235	2.147	0.8385	2.0115			10 mg/ml	0.0912168	0.431335	0.297692	1.20845
R23L_P	0.01 mg/ml	1.236	1.17	1.227	1.367	0.694	0.75	2.477	1.524		R23L_P	0.01 mg/ml	1.203	1.297	0.722	2.0005		R23L_P	0.01 mg/ml	0.046669	0.0989949	0.039598	0.673873
	0.1 mg/ml	1.622	1.432	2.05	2.13	0.957	1.073	3.183	1.729			0.1 mg/ml	1.527	2.09	1.015	2.456			0.1 mg/ml	0.13435	0.0565685	0.0820244	1.02813
	1 mg/ml	1.825	1.518	2.739	2.445	2.836	2.697	2.541	2.007			1 mg/ml	1.6715	2.592	2.7665	2.274			1 mg/ml	0.217082	0.207889	0.0982878	0.377595
	10 mg/ml	0.709	0.865	2.019	2.437	2.534	2.022	1.381	1.095			10 mg/ml	0.787	2.228	2.278	1.238			10 mg/ml	0.110309	0.295571	0.362039	0.202233
V31K_T	0.01 mg/ml	1.177	1.342	1.241	0.784	0.558	0.489	2.695	2.084		V31K_T	0.01 mg/ml	1.2595	1.0125	0.5235	2.3895		V31K_T	0.01 mg/ml	0.116673	0.323148	0.0487904	0
	0.1 mg/ml	1.427	1.408	1.637	1.414	0.732	0.491	1.727	2.258			0.1 mg/ml	1.4175	1.5255	0.6115	1.9925			0.1 mg/ml	0.013435	0.157685	0.170413	0.375474
	1 mg/ml	1.945	1.709	1.926	1.929	0.592	0.486	2.334	3.174			1 mg/ml	1.827	1.9275	0.539	2.754			1 mg/ml	0.166877	0.00212132	0.0749533	0.59397
	10 mg/ml	1.948	2.009	1.728	2.758	0.678	0.961	3.164				10 mg/ml	1.9785	2.243	0.8195	3.164			10 mg/ml	0.0431335	0.72832	0.200111
R44K_S	0.01 mg/ml	1.614		1.9	1.44	0.647	0.422	3.28			R44K_S	0.01 mg/ml	1.614	1.67	0.5345	3.28		R44K_S	0.01 mg/ml	#DIV/0!	0.325269	0.159099
	0.1 mg/ml	1.797	1.929	2.563	1.983	0.708	0.774	3.471				0.1 mg/ml	1.863	2.273	0.741	3.471			0.1 mg/ml	0.0933381	0.410122	0.046669
	1 mg/ml	1.166	1.351	2.004	1.828	1.029	0.841					1 mg/ml	1.2585	1.916	0.935				1 mg/ml	0.130815	0.124451	0.132936	0
	10 mg/ml	1.237	1.134	2.076	1.887	0.89	1.615	0.768	2.003			10 mg/ml	1.1855	1.9815	1.2525	1.3855			10 mg/ml	0	0.133643	0.512652	0
R44K_P	0.01 mg/ml	1.666	1.112	1.727	1.47	0.685	0.725	3.487			R44K_P	0.01 mg/ml	1.389	1.5985	0.705	3.487		R44K_P	0.01 mg/ml	0.391737	0.181726	0.0282843
	0.1 mg/ml	1.657	1.619	2.489	2.409	0.614	0.575		3.021			0.1 mg/ml	1.638	2.449	0.5945	3.021			0.1 mg/ml	0.0268701	0.0565685	0.0275772
	1 mg/ml	2.598	1.745	2.28	1.916	0.72	0.771	3.463	3.376			1 mg/ml	2.1715	2.098	0.7455	3.4195			1 mg/ml	0.603162	0.257387	0.0360624	0
	10 mg/ml	0.589	0.553	1.479	2.2	1.247	1.137	0.38	0.555			10 mg/ml	0.571	1.8395	1.192	0.4675			10 mg/ml	0.0254558	0.509824	0.0777817	0
V31K_S	0.01 mg/ml	1.362	1.474	1.615	1.585	0.735	0.602	2.253	2.297		V31K_S	0.01 mg/ml	1.418	1.6	0.6685	2.275		V31K_S	0.01 mg/ml	0.079196	0.0212132	0.0940452	0.0311127
	0.1 mg/ml	2.044	1.376	2.307	2.175	0.77	0.765	3.015	1.568			0.1 mg/ml	1.71	2.241	0.7675	2.2915			0.1 mg/ml	0.472347	0.0933381	0.00353553	1.02318
	1 mg/ml	1.581	1.602	2.118	1.653	0.829	0.703	3.22	3.474			1 mg/ml	1.5915	1.8855	0.766	3.347			1 mg/ml	0.0148492	0.328805	0.0890955	0.179605
	10 mg/ml	0.777	0.702	1.17	0.865	1.061	0.992	0.553	0.299			10 mg/ml	0.7395	1.0175	1.0265	0.426			10 mg/ml	0.053033	0.215668	0.0487904	0.179605
I31K_P	0.01 mg/ml	1.25	1.223	0.612	0.522	0.827	0.529	2.911	2.587		I31K_P	0.01 mg/ml	1.2365	0.567	0.678	2.749		I31K_P	0.01 mg/ml	0.0190919	0.0636396	0.210718	0.229103
	0.1 mg/ml	1.291	1.184	1.075	0.598	0.589	0.669	2.24	3.389			0.1 mg/ml	1.2375	0.8365	0.629	2.8145			0.1 mg/ml	0.0756604	0.33729	0.0565685	0.812466
	1 mg/ml	1.705	1.661	2.863	2.28	1.414	0.501	2.74	2.423			1 mg/ml	1.683	2.5715	0.9575	2.5815			1 mg/ml	0.0311127	0.412243	0.645588	0.224153
	10 mg/ml	1.953	2.68	2.086	2.647	1.104	1.151	2.353	3.464			10 mg/ml	2.3165	2.3665	1.1275	2.9085			10 mg/ml	0.514067	0.396687	0.033234	0.785596
Meropenem	0.01 mg/ml	0.115	0.116	0.163	0.118	0.134	0.116	0.691	0.827		Meropenem	0.01 mg/ml	0.1155	0.1405	0.125	0.759		Meropenem	0.01 mg/ml	0.000707107	0.0318198	0.0127279	0.0961665
	0.1 mg/ml	0.107	0.19	0.115	0.12	0.113	0.111	0.11	0.162			0.1 mg/ml	0.1485	0.1175	0.112	0.136			0.1 mg/ml	0.0586899	0.00353553	0.00141421	0.0367696
	1 mg/ml	0.108	0.122	0.116	0.092	0.117	0.117	0.142	0.116			1 mg/ml	0.115	0.104	0.117	0.129			1 mg/ml	0.00989949	0.0169706	0	0.0183848
	10 mg/ml	0.038	0.14	0.12	0.122	0.108	0.129	0.128	0.096			10 mg/ml	0.089	0.121	0.1185	0.112			10 mg/ml	0.0721249	0.00141421	0.0148492	0.0226274
Bacteria		1.554	1.832	1.121	0.798	0.496	0.397	2.367	3.218		Bacteria		1.693	0.9595	0.4465	2.7925		Bacteria		0.196576	0.228395	0.0700036	0.601748
													1.693	0.9595	0.4465	2.7925				0.196576	0.228395	0.0700036	0.601748
													1.693	0.9595	0.4465	2.7925				0.196576	0.228395	0.0700036	0.601748
													1.693	0.9595	0.4465	2.7925				0.196576	0.228395	0.0700036	0.601748
R23I_T (RKKRRQRRRGGGGVTDFGVFVEI)							R23L_P (RKKRRQRRRGGGGITDFGIFIGL)							V31K_T (VTDFGVFVEIGGGGSRQIKIWFQNRRMKWKK)							R44K_S (RKKRRQRRRGGGGVVVHINGGKFGGGGSRQIKIWFQNRRMKWKK)							R44K_P (RKKRRQRRRGGGGITDFGIFIGLGGGGSRQIKIWFQNRRMKWKK)							V31K_S (VVVHINGGKFGGGGSRQIKIWFQNRRMKWKK)							I31K_P (ITDFGIFIGLGGGGSRQIKIWFQNRRMKWKK)

## Sheet: Crystal violet (mature biofilms
		MRSA		S. aureus		E. coli		P. aureginosa					MRSA		S. aureus		E. coli		P. aureginosa					MRSA		S. aureus		E. coli		P. aureginosa
R23I_T	0.01 mg/ml	0.541	1.134	2.077	1.433	0.207	0.268	1.078	5.206		R23I_T	0.01 mg/ml	0.8375		1.755		0.2375		3.142			R23I_T	0.01 mg/ml	0.419314		0.455377		0.0431335		2.91894
	0.1 mg/ml	1.109	1.241	1.778	1.524	0.203	0.265	3.534	3.638			0.1 mg/ml	1.175		1.651		0.234		3.586				0.1 mg/ml	0.0933381		0.179605		0.0438406		0.0735391
	1 mg/ml	2.56	2.618	1.805	1.377	0.171	0.252	3.378	4.25			1 mg/ml	2.589		1.591		0.2115		3.814				1 mg/ml	0.0410122		0.302642		0.0572756		0.616597
	10 mg/ml	0.974	2.949	0.875	3.504	0.168	0.417	1.074	5.206			10 mg/ml	1.9615		2.1895		0.2925		3.14				10 mg/ml	1.39654		1.85898		0.17607		2.92177
R23L_P	0.01 mg/ml	2.021	1.862	1.898	1.621	0.198	0.246	2.85	3.276		R23L_P	0.01 mg/ml	1.9415		1.7595		0.222		3.063			R23L_P	0.01 mg/ml	0.11243		0.195869		0.0339411		0.301227
	0.1 mg/ml	2.336	1.091	1.668	2.024	0.273	0.26	7.018	5.55			0.1 mg/ml	1.7135		1.846		0.2665		6.284				0.1 mg/ml	0.880348		0.25173		0.00919239		1.03803
	1 mg/ml	3.183	2.38	1.678	2.138	0.407	0.459	6.25	4.826			1 mg/ml	2.7815		1.908		0.433		5.538				1 mg/ml	0.567807		0.325269		0.0367696		1.00692
	10 mg/ml	3.04	2.159	1.885	3.253	0.945	1.502	4.762	6.952			10 mg/ml	2.5995		2.569		1.2235		5.857				10 mg/ml	0.622961		0.967322		0.393858		1.54856
V31K_T	0.01 mg/ml	1.555	2.005	2.423	1.955	0.358	0.207	5.296	3.184		V31K_T	0.01 mg/ml	1.78		2.189		0.2825		4.24			V31K_T	0.01 mg/ml	0.318198		0.330926		0.106773		1.49341
	0.1 mg/ml	1.88	1.384	2.238	2.456	0.251	0.23	3.616	3.41			0.1 mg/ml	1.632		2.347		0.2405		3.513				0.1 mg/ml	0.350725		0.154149		0.0148492		0.145664
	1 mg/ml	1.197	1.34	1.887	2.456	0.267	0.328	4.106	6.522			1 mg/ml	1.2685		2.1715		0.2975		5.314				1 mg/ml	0.101116		0.402344		0.0431335		1.70837
	10 mg/ml	1.961	1.522	2.503	3.237	0.466	0.459	5.812	6.924			10 mg/ml	1.7415		2.87		0.4625		6.368				10 mg/ml	0.31042		0.519016		0.00494975		0.786303
R44K_S	0.01 mg/ml	1.842	1.472	2.23	1.777	0.407	0.313	3.18	4.194		R44K_S	0.01 mg/ml	1.657		2.0035		0.36		3.687			R44K_S	0.01 mg/ml	0.26163		0.320319		0.066468		0.717006
	0.1 mg/ml	1.484	1.394	2.076	0.674	0.352	0.255	6.14	6.378			0.1 mg/ml	1.439		1.375		0.3035		6.259				0.1 mg/ml	0.0636396		0.991364		0.0685894		0.168291
	1 mg/ml	1.87	2.029	2.328	1.772	0.279	0.432	5.572	4.392			1 mg/ml	1.9495		2.05		0.3555		4.982				1 mg/ml	0.11243		0.393151		0.108187		0.834386
	10 mg/ml	3.451	3.576	3.518	3.7	0.969	0.625	5.468	6.85			10 mg/ml	3.5135		3.609		0.797		6.159				10 mg/ml	0.0883883		0.128693		0.243245		0.977222
R44K_P	0.01 mg/ml	1.438	1.201	0.994	2.028	0.269	0.174	2.762	2.798		R44K_P	0.01 mg/ml	1.3195		1.511		0.2215		2.78			R44K_P	0.01 mg/ml	0.167584		0.731148		0.0671751		0.0254558
	0.1 mg/ml	2.136	1.125	1.214	1.894	0.17	0.318	3.756	2.564			0.1 mg/ml	1.6305		1.554		0.244		3.16				0.1 mg/ml	0.714885		0.480833		0.104652		0.842871
	1 mg/ml	1.82	1.191	1.345	2.005	0.222	0.346	4.042	2.98			1 mg/ml	1.5055		1.675		0.284		3.511				1 mg/ml	0.44477		0.46669		0.0876812		0.750947
	10 mg/ml	3.62	3.24	2.66	2.56	0.241	0.285	5.61	2.662			10 mg/ml	3.43		2.61		0.263		4.136				10 mg/ml	0.268701		0.0707107		0.0311127		2.08455
V31K_S	0.01 mg/ml	1.679	1.3	1.646	1.219	0.268	0.244	2.876	2.866		V31K_S	0.01 mg/ml	1.4895		1.4325		0.256		2.871			V31K_S	0.01 mg/ml	0.267993		0.301935		0.0169706		0.00707107
	0.1 mg/ml	1.539	1.726	2.043	1.317	0.188	0.215	3.046	3.154			0.1 mg/ml	1.6325		1.68		0.2015		3.1				0.1 mg/ml	0.132229		0.51336		0.0190919		0.0763675
	1 mg/ml	1.821	1.669	1.377	1.523	0.294	0.317	6.308	6.112			1 mg/ml	1.745		1.45		0.3055		6.21				1 mg/ml	0.10748		0.103238		0.0162635		0.138593
	10 mg/ml	2.449	2.382	3.402	3.351	0.299	0.484	4.306	4.894			10 mg/ml	2.4155		3.3765		0.3915		4.6				10 mg/ml	0.0473762		0.0360624		0.130815		0.415779
I31K_P	0.01 mg/ml	1.636	1.889	2.433	1.871	0.204	0.196	4.824	2.608		I31K_P	0.01 mg/ml	1.7625		2.152		0.2		3.716			I31K_P	0.01 mg/ml	0.178898		0.397394		0.00565685		1.56695
	0.1 mg/ml	2.172	1.711	2.799	2.233	0.337	0.209	5.04	2.724			0.1 mg/ml	1.9415		2.516		0.273		3.882				0.1 mg/ml	0.325976		0.400222		0.0905097		1.63766
	1 mg/ml	1.678	2.745	1.845	1.932	0.266	0.246	5.218	3.89			1 mg/ml	2.2115		1.8885		0.256		4.554				1 mg/ml	0.754483		0.0615183		0.0141421		0.939038
	10 mg/ml	2.76	3.63	2.508	1.894	0.233	0.289	3.844	5.684			10 mg/ml	3.195		2.201		0.261		4.764				10 mg/ml	0.615183		0.434164		0.039598		1.30108
Meropenem	0.01 mg/ml	1.866	1.655	0.371	0.448	0.16	0.16	4.946	5.798		Meropenem	0.01 mg/ml	1.7605		0.4095		0.16		5.372			Meropenem	0.01 mg/ml	0.1492		0.0544472		0		0.602455
	0.1 mg/ml	0.579	0.536	0.56	0.491	0.202	0.176	1.528	5.026			0.1 mg/ml	0.5575		0.5255		0.189		3.277				0.1 mg/ml	0.0304056		0.0487904		0.0183848		2.47346
	1 mg/ml	0.542	0.6	0.413	0.402	0.375	0.354	1.956	1.152			1 mg/ml	0.571		0.4075		0.3645		1.554				1 mg/ml	0.0410122		0.00777817		0.0148492		0.568514
	10 mg/ml	0.568	0.478	0.432	0.429	0.195	0.265	1.738	1.638			10 mg/ml	0.523		0.4305		0.23		1.688				10 mg/ml	0.0636396		0.00212132		0.0494975		0.0707107
Bacteria		1.141	1.915	1.051	1.399	0.161	0.326	3.054	3.15		Bacteria		1.528		1.225		0.2435		3.102			Bacteria		0.547301		0.246073		0.116673		0.0678823
													1.528		1.225		0.2435		3.102					0.547301		0.246073		0.116673		0.0678823
		0.539	2.603										1.528		1.225		0.2435		3.102					0.547301		0.246073		0.116673		0.0678823
		1.767	1.819										1.528		1.225		0.2435		3.102					0.547301		0.246073		0.116673		0.0678823
		1.689	2.125
		0.537	2.603
		1.425	1.638
		3.509	2.775
		3.125	2.413
		2.381	3.476
		2.648	1.592
		1.808	1.705
		2.053	3.261
		2.906	3.462
		1.59	2.097
		3.07	3.189
		2.786	2.196
		2.734	3.425
		1.381	1.399
		1.878	1.282
		2.021	1.49
		2.805	1.331
		1.438	1.433
		1.523	1.577
		3.154	3.056
		2.153	2.447
		2.412	1.304
		2.52	1.362
		2.609	1.945
		1.922	2.842
		2.473	2.899
		0.764	2.513
		0.978	0.576
		0.869	0.819
		1.527	1.575
R23I_T (RKKRRQRRRGGGGVTDFGVFVEI)								R23L_P (RKKRRQRRRGGGGITDFGIFIGL)							V31K_T (VTDFGVFVEIGGGGSRQIKIWFQNRRMKWKK)							R44K_S (RKKRRQRRRGGGGVVVHINGGKFGGGGSRQIKIWFQNRRMKWKK)								R44K_P (RKKRRQRRRGGGGITDFGIFIGLGGGGSRQIKIWFQNRRMKWKK)							V31K_S (VVVHINGGKFGGGGSRQIKIWFQNRRMKWKK)								I31K_P (ITDFGIFIGLGGGGSRQIKIWFQNRRMKWKK)

## Sheet: MTT (early stages)
		MRSA		S. aureus		MG1655		2943					MRSA		S. aureus		MG1655		2943					MRSA		S. aureus		MG1655		2943
R23I_T	0.01 mg/ml	0.384	0.362	0.231	0.247	0.046	0.047	0.656	0.343		R23I_T	0.01 mg/ml	0.373		0.239		0.0465		0.4995			R23I_T	0.01 mg/ml	0.0155563		0.0113137		0.000707107		0.221324
	0.1 mg/ml	0.384	0.369	0.24	0.614	0.052	0.045	0.365	0.436			0.1 mg/ml	0.3765		0.427		0.0485		0.4005				0.1 mg/ml	0.0106066		0.264458		0.00494975		0.0502046
	1 mg/ml	1.02	0.73	1.065	0.865	0.05	0.05	0.309	0.691			1 mg/ml	0.875		0.965		0.05		0.5				1 mg/ml	0.205061		0.141421		0		0.270115
	10 mg/ml	0.508	0.359	0.976	0.624	0.051	0.052	0.262	0.777			10 mg/ml	0.4335		0.8		0.0515		0.5195				10 mg/ml	0.105359		0.248902		0.000707107		0.36416
R23L_P	0.01 mg/ml	0.357	0.387	0.238	0.2	0.043	0.044	0.418	0.395		R23L_P	0.01 mg/ml	0.372		0.219		0.0435		0.4065			R23L_P	0.01 mg/ml	0.0212132		0.0268701		0.000707107		0.0162635
	0.1 mg/ml	0.624	0.541	0.623	0.662	0.049	0.043	0.613	0.765			0.1 mg/ml	0.5825		0.6425		0.046		0.689				0.1 mg/ml	0.0586899		0.0275772		0.00424264		0.10748
	1 mg/ml	0.685	0.682	1.18	1.158	0.059	0.057	0.389	0.456			1 mg/ml	0.6835		1.169		0.058		0.4225				1 mg/ml	0.00212132		0.0155563		0.00141421		0.0473762
	10 mg/ml	0.454	0.302	0.637	0.699	0.397	0.346	0.64	0.599			10 mg/ml	0.378		0.668		0.3715		0.6195				10 mg/ml	0.10748		0.0438406		0.0360624		0.0289914
V31K_T	0.01 mg/ml	0.389	0.368	0.403	0.437	0.039	0.045	0.399	0.329		V31K_T	0.01 mg/ml	0.3785		0.42		0.042		0.364			V31K_T	0.01 mg/ml	0.0148492		0.0240416		0.00424264		0.0494975
	0.1 mg/ml	0.398	0.32	0.241	0.305	0.038	0.042	0.514	0.401			0.1 mg/ml	0.359		0.273		0.04		0.4575				0.1 mg/ml	0.0551543		0.0452548		0.00282843		0.0799031
	1 mg/ml	0.406	0.539	0.583	0.708	0.044	0.048	0.53	0.46			1 mg/ml	0.4725		0.6455		0.046		0.495				1 mg/ml	0.0940452		0.0883883		0.00282843		0.0494975
	10 mg/ml	0.386	0.646	1.035	1.388	0.049	0.053	0.487	0.419			10 mg/ml	0.516		1.2115		0.051		0.453				10 mg/ml	0.183848		0.249609		0.00282843		0.0480833
R44K_S	0.01 mg/ml	0.5	0.493	0.466	0.492	0.043	0.048	0.591	1.198		R44K_S	0.01 mg/ml	0.4965		0.479		0.0455		0.8945			R44K_S	0.01 mg/ml	0.00494975		0.0183848		0.00353553		0.429214
	0.1 mg/ml	0.604	0.633	0.803	1.139	0.044	0.046	0.311	0.233			0.1 mg/ml	0.6185		0.971		0.045		0.272				0.1 mg/ml	0.0205061		0.237588		0.00141421		0.0551543
	1 mg/ml	0.508	0.598	1.17	1.315	0.06	0.063	0.395	0.465			1 mg/ml	0.553		1.2425		0.0615		0.43				1 mg/ml	0.0636396		0.10253		0.00212132		0.0494975
	10 mg/ml	0.393	0.34	0.888	0.731	0.04	0.045	0.248	0.074			10 mg/ml	0.3665		0.8095		0.0425		0.161				10 mg/ml	0.0374767		0.111016		0.00353553		0.123037
R44K_P	0.01 mg/ml	0.466	0.513	0.23	0.331	0.047	0.048	0.595	0.51		R44K_P	0.01 mg/ml	0.4895		0.2805		0.0475		0.5525			R44K_P	0.01 mg/ml	0.033234		0.0714178		0.000707107		0.0601041
	0.1 mg/ml	0.441	0.428	0.598	0.292	0.052	0.048	0.676	0.355			0.1 mg/ml	0.4345		0.445		0.05		0.5155				0.1 mg/ml	0.00919239		0.216375		0.00282843		0.226981
	1 mg/ml	0.757	0.657	1.424	1.128	0.093	0.101	0.401	0.533			1 mg/ml	0.707		1.276		0.097		0.467				1 mg/ml	0.0707107		0.209304		0.00565685		0.0933381
	10 mg/ml	0.213	0.189	0.673	0.613	0.085	0.073	0.172	0.113			10 mg/ml	0.201		0.643		0.079		0.1425				10 mg/ml	0.0169706		0.0424264		0.00848528		0.0417193
V31K_S	0.01 mg/ml	0.55	0.462	0.516	0.386	0.044	0.046	0.627	0.574		V31K_S	0.01 mg/ml	0.506		0.451		0.045		0.6005			V31K_S	0.01 mg/ml	0.0622254		0.0919239		0.00141421		0.0374767
	0.1 mg/ml	0.504	0.564	0.99	1.01	0.048	0.046	0.457	0.894			0.1 mg/ml	0.534		1		0.047		0.6755				0.1 mg/ml	0.0424264		0.0141421		0.00141421		0.309006
	1 mg/ml	0.639	0.648	0.72	0.84	0.055	0.051	0.595	0.469			1 mg/ml	0.6435		0.78		0.053		0.532				1 mg/ml	0.00636396		0.0848528		0.00282843		0.0890955
	10 mg/ml	0.243	0.263	0.544	0.456	0.044	0.041	0.127	0.155			10 mg/ml	0.253		0.5		0.0425		0.141				10 mg/ml	0.0141421		0.0622254		0.00212132		0.019799
I31K_P	0.01 mg/ml	0.426	0.488	0.379	0.338	0.037	0.042	0.648	0.41		I31K_P	0.01 mg/ml	0.457		0.3585		0.0395		0.529			I31K_P	0.01 mg/ml	0.0438406		0.0289914		0.00353553		0.168291
	0.1 mg/ml	0.366	0.372	0.399	0.345	0.039	0.04	0.622	0.497			0.1 mg/ml	0.369		0.372		0.0395		0.5595				0.1 mg/ml	0.00424264		0.0381838		0.000707107		0.0883883
	1 mg/ml	0.53	0.47	0.764	0.713	0.044	0.051	0.338	0.351			1 mg/ml	0.5		0.7385		0.0475		0.3445				1 mg/ml	0.0424264		0.0360624		0.00494975		0.00919239
	10 mg/ml	0.508	0.534	1.093	1.292	0.096	0.085	0.386	0.345			10 mg/ml	0.521		1.1925		0.0905		0.3655				10 mg/ml	0.0183848		0.140714		0.00777817		0.0289914
Meropenem	0.01 mg/ml	0.061	0.062	0.049	0.052	0.04	0.047	0.164	0.173		Meropenem	0.01 mg/ml	0.0615		0.0505		0.0435		0.1685			Meropenem	0.01 mg/ml	0.000707107		0.00212132		0.00494975		0.00636396
	0.1 mg/ml	0.045	0.049	0.059	0.053	0.041	0.044	0.057	0.049			0.1 mg/ml	0.047		0.056		0.0425		0.053				0.1 mg/ml	0.00282843		0.00424264		0.00212132		0.00565685
	1 mg/ml	0.045	0.052	0.054	0.06	0.042	0.045	0.084	0.08			1 mg/ml	0.0485		0.057		0.0435		0.082				1 mg/ml	0.00494975		0.00424264		0.00212132		0.00282843
	10 mg/ml	0.062	0.066	0.069	0.076	0.04	0.046	0.084	0.089			10 mg/ml	0.064		0.0725		0.043		0.0865				10 mg/ml	0.00282843		0.00494975		0.00424264		0.00353553
Bacteria		0.175	0.093	0.066	0.076	0.045	0.047	0.233	0.45		Bacteria		0.134		0.071		0.046		0.3415			Bacteria		0.0579828		0.00707107		0.00141421		0.153442
													0.134		0.071		0.046		0.3415					0.0579828		0.00707107		0.00141421		0.153442
													0.134		0.071		0.046		0.3415					0.0579828		0.00707107		0.00141421		0.153442
													0.134		0.071		0.046		0.3415					0.0579828		0.00707107		0.00141421		0.153442
R23I_T (RKKRRQRRRGGGGVTDFGVFVEI)								R23L_P (RKKRRQRRRGGGGITDFGIFIGL)							V31K_T (VTDFGVFVEIGGGGSRQIKIWFQNRRMKWKK)								R44K_S (RKKRRQRRRGGGGVVVHINGGKFGGGGSRQIKIWFQNRRMKWKK)								R44K_P (RKKRRQRRRGGGGITDFGIFIGLGGGGSRQIKIWFQNRRMKWKK)							V31K_S (VVVHINGGKFGGGGSRQIKIWFQNRRMKWKK)							I31K_P (ITDFGIFIGLGGGGSRQIKIWFQNRRMKWKK)

## Sheet: MTT (mature biofilms)
		MRSA		129B		MG1655		2943					MRSA		129B		MG1655		2943					MRSA		129B		MG1655		2943
R23I_T	0.01 mg/ml	0.949	0.954	1.323	1.137	0.057	0.051	1.463	1.519		R23I_T	0.01 mg/ml	0.865		1.1435		0.0125		1.4495			R23I_T	0.01 mg/ml	0.00353553		0.131522		0.00424264		0.039598
	0.1 mg/ml	0.811	0.947	1.394	1.114	0.059	0.048	1.265	1.034			0.1 mg/ml	0.7925		1.1675		0.012		1.108				0.1 mg/ml	0.0961665		0.19799		0.00777817		0.163342
	1 mg/ml	0.567	0.728	1.438	1.293	0.065	0.051	0.843	1.241			1 mg/ml	0.561		1.279		0.0165		1.0005				1 mg/ml	0.113844		0.10253		0.00989949		0.281428
	10 mg/ml	1.175	0.871	1.345	1.731	0.083	0.075	0.558	1.408			10 mg/ml	0.9365		1.4515		0.0375		0.9415				10 mg/ml	0.21496		0.272943		0.00565685		0.601041
R23L_P	0.01 mg/ml	0.917	0.854	1.082	1.171	0.053	0.051	0.778	1.154		R23L_P	0.01 mg/ml	0.799		1.04		0.0105		0.9245			R23L_P	0.01 mg/ml	0.0445477		0.0629325		0.00141421		0.265872
	0.1 mg/ml	0.945	0.785	1.004	1.069	0.054	0.066	0.92	0.965			0.1 mg/ml	0.7785		0.95		0.0185		0.901				0.1 mg/ml	0.113137		0.0459619		0.00848528		0.0318198
	1 mg/ml	1.083	0.795	1.211	1.211	0.058	0.061	0.79	0.909			1 mg/ml	0.8525		1.1245		0.018		0.808				1 mg/ml	0.203647		0		0.00212132		0.0841457
	10 mg/ml	0.926	0.843	1.722	1.337	0.068	0.182	0.89	0.558			10 mg/ml	0.798		1.443		0.0835		0.6825				10 mg/ml	0.0586899		0.272236		0.0806102		0.234759
V31K_T	0.01 mg/ml	0.914	0.791	1.172	1.186	0.056	0.048	1.033	1.16		V31K_T	0.01 mg/ml	0.766		1.0925		0.0105		1.055			V31K_T	0.01 mg/ml	0.0869741		0.00989949		0.00565685		0.0898026
	0.1 mg/ml	0.842	0.81	1.161	1.24	0.061	0.059	0.991	1.057			0.1 mg/ml	0.7395		1.114		0.0185		0.9825				0.1 mg/ml	0.0226274		0.0558614		0.00141421		0.046669
	1 mg/ml	0.906	0.815	1.135	1.019	0.061	0.055	0.837	1.239			1 mg/ml	0.774		0.9905		0.0165		0.9965				1 mg/ml	0.0643467		0.0820244		0.00424264		0.284257
	10 mg/ml	1.037	1.054	1.523	1.342	0.055	0.066	1.125	1.284			10 mg/ml	0.959		1.346		0.019		1.163				10 mg/ml	0.0120208		0.127986		0.00777817		0.11243
R44K_S	0.01 mg/ml	0.699	0.974	1.133	1.619	0.045	0.053	1.679	2.35		R44K_S	0.01 mg/ml	0.75		1.2895		0.0075		1.973			R44K_S	0.01 mg/ml	0.194454		0.343654		0.00565685		0.474469
	0.1 mg/ml	0.643	0.732	1.273	1.371	0.06	0.071	0.868	1.361			0.1 mg/ml	0.601		1.2355		0.024		1.073				0.1 mg/ml	0.0629325		0.0692965		0.00777817		0.348604
	1 mg/ml	0.62	0.826	1.593	1.423	0.057	0.067	1.275	1.282			1 mg/ml	0.6365		1.4215		0.0205		1.237				1 mg/ml	0.145664		0.120208		0.00707107		0.00494975
	10 mg/ml	0.944	0.965	1.927	0.615	0.059	0.045	1.355	1.159			10 mg/ml	0.868		1.1845		0.0105		1.2155				10 mg/ml	0.0148492		0.927724		0.00989949		0.138593
R44K_P	0.01 mg/ml	1.028	0.922	1.559	1.309	0.055	0.057	0.829	1.079		R44K_P	0.01 mg/ml	0.8885		1.3475		0.0145		0.9125			R44K_P	0.01 mg/ml	0.0749533		0.176777		0.00141421		0.176777
	0.1 mg/ml	1.004	0.733	1.327	1.224	0.052	0.059	1.162	0.846			0.1 mg/ml	0.782		1.189		0.014		0.9625				0.1 mg/ml	0.191626		0.072832		0.00494975		0.223446
	1 mg/ml	1.097	0.923	1.325	1.11	0.061	0.062	2.263	1.377			1 mg/ml	0.9235		1.131		0.02		1.7785				1 mg/ml	0.123037		0.152028		0.000707107		0.626497
	10 mg/ml	1.029	0.832	1.601	1.189	0.127	0.134	2.424	0.801			10 mg/ml	0.844		1.3085		0.089		1.571				10 mg/ml	0.1393		0.291328		0.00494975		1.14763
V31K_S	0.01 mg/ml	0.98	1.043	1.175	1.341	0.051	0.05	0.687	1.387		V31K_S	0.01 mg/ml	0.925		1.1715		0.009		0.9955			V31K_S	0.01 mg/ml	0.0445477		0.11738		0.000707107		0.494975
	0.1 mg/ml	0.846	0.922	1.188	1.166	0.064	0.058	0.717	0.761			0.1 mg/ml	0.7975		1.0905		0.0195		0.6975				0.1 mg/ml	0.0537401		0.0155563		0.00424264		0.0311127
	1 mg/ml	0.746	0.777	1.151	1.017	0.081	0.063	0.73	0.656			1 mg/ml	0.675		0.9975		0.0305		0.6515				1 mg/ml	0.0219203		0.0947523		0.0127279		0.0523259
	10 mg/ml	0.845	0.823	1.429	1.537	0.197	0.182	0.908	1.147			10 mg/ml	0.7475		1.3965		0.148		0.986				10 mg/ml	0.0155563		0.0763675		0.0106066		0.168999
I31K_P	0.01 mg/ml	0.88	1.033	1.198	1.232	0.045	0.046	0.983	2.078		I31K_P	0.01 mg/ml	0.87		1.1285		0.004		1.489			I31K_P	0.01 mg/ml	0.108187		0.0240416		0.000707107		0.774282
	0.1 mg/ml	0.815	0.945	0.951	1.118	0.051	0.051	0.665	1.632			0.1 mg/ml	0.7935		0.948		0.0095		1.107				0.1 mg/ml	0.0919239		0.118087		0		0.683772
	1 mg/ml	0.814	0.906	0.931	1.019	0.072	0.055	1.518	1.667			1 mg/ml	0.7735		0.8885		0.022		1.551				1 mg/ml	0.0650538		0.0622254		0.0120208		0.105359
	10 mg/ml	0.901	0.87	1.22	1.178	0.054	0.061	1.439	1.328			10 mg/ml	0.799		1.1125		0.016		1.342				10 mg/ml	0.0219203		0.0296985		0.00494975		0.0784889
Meropenem	0.01 mg/ml	0.557	0.645	0.244	0.268	0.041	0.04	0.423	0.475		Meropenem	0.01 mg/ml	0.5145		0.1695		0		0.4075			Meropenem	0.01 mg/ml	0.0622254		0.0169706		0		0.0367696
	0.1 mg/ml	0.501	0.392	0.331	0.198	0.04	0.043	0.211	0.335			0.1 mg/ml	0.36		0.178		0		0.2315				0.1 mg/ml	0.0770746		0.0940452		0		0.0876812
	1 mg/ml	0.499	0.355	0.378	0.267	0.041	0.041	0.146	0.145			1 mg/ml	0.3405		0.236		0		0.104				1 mg/ml	0.101823		0.0784889		0		0.000707107
	10 mg/ml	0.3	0.427	0.339	0.231	0.042	0.044	0.192	0.32			10 mg/ml	0.277		0.1985		0.0015		0.2145				10 mg/ml	0.0898026		0.0763675		0.00141421		0.0905097
Bacteria		1.293	1.157	1.739	1.497	0.053	0.05	0.799	0.522		Bacteria		1.1385		1.5315		0.01		0.619			Bacteria		0.0961665		0.17112		0.00212132		0.195869
Blank		BHI	LB										1.1385		1.5315		0.01		0.619					0.0961665		0.17112		0.00212132		0.195869
		0.082	0.041										1.1385		1.5315		0.01		0.619					0.0961665		0.17112		0.00212132		0.195869
		0.091	0.042										1.1385		1.5315		0.01		0.619					0.0961665		0.17112		0.00212132		0.195869
		0.0865	0.0415
		0.0865	0.0415
		0.0865	0.0415
		0.0865	0.0415
		0.0865	0.0415
		0.0865	0.0415
		0.0865	0.0415
		0.0865	0.0415
		0.0865	0.0415
		0.0865	0.0415
		0.0865	0.0415
		0.0865	0.0415
		0.0865	0.0415
		0.0865	0.0415
		0.0865	0.0415
		0.0865	0.0415
		0.0865	0.0415
		0.0865	0.0415
		0.0865	0.0415
		0.0865	0.0415
		0.0865	0.0415
		0.0865	0.0415
		0.0865	0.0415
		0.0865	0.0415
		0.0865	0.0415
		0.0865	0.0415
		0.0865	0.0415
		0.0865	0.0415
		0.0865	0.0415
		0.0865	0.0415
		0.0865	0.0415
		0.0865	0.0415
		0.0865	0.0415
		0.0865	0.0415
		0.0865	0.0415
		0.0865	0.0415
		0.0865	0.0415
		0.0865	0.0415
		0.0865	0.0415
		0.0865	0.0415
		0.0865	0.0415
		0.0865	0.0415
		0.0865	0.0415
		0.0865	0.0415
		0.0865	0.0415
		0.0865	0.0415
		0.0865	0.0415
		0.0865	0.0415
		0.0865	0.0415
		0.0865	0.0415
		0.0865	0.0415
		0.0865	0.0415
		0.0865	0.0415
		0.0865	0.0415
		0.0865
		0.0865
		0.0865
R23I_T (RKKRRQRRRGGGGVTDFGVFVEI)								R23L_P (RKKRRQRRRGGGGITDFGIFIGL)							V31K_T (VTDFGVFVEIGGGGSRQIKIWFQNRRMKWKK)								R44K_S (RKKRRQRRRGGGGVVVHINGGKFGGGGSRQIKIWFQNRRMKWKK)								R44K_P (RKKRRQRRRGGGGITDFGIFIGLGGGGSRQIKIWFQNRRMKWKK)							V31K_S (VVVHINGGKFGGGGSRQIKIWFQNRRMKWKK)							I31K_P (ITDFGIFIGLGGGGSRQIKIWFQNRRMKWKK)
		0.0865
		0.0865
		0.0865
		0.0865
		0.0865
		0.0865
		0.0865
		0.0865
		0.0865
		0.0865
		0.0865
		0.0865
		0.0865
		0.0865
		0.0865
		0.0865
		0.0865
		0.0865
		0.0865
		0.0865
		0.0865
		0.0865
		0.0865
		0.0865
		0.0865
		0.0865
		0.0865
		0.0865
		0.0865
		0.0865
		0.0865
		0.0865
		0.0865
		0.0865
		0.0865
		0.0865
		0.0865
		0.0865
		0.0865
		0.0865
		0.0865
		0.0865
		0.0865
		0.0865
